# Supplementary material for: Hedgehog Signaling Controls Chondrogenesis and Ectopic Bone Formation via the Yap-Ihh Axis
Source: Biomolecules. 2024 Mar 14;14(3):347. doi: 10.3390/biom14030347 (PMC10968511; doi:10.3390/biom14030347)
Supplement: Supplementary file 1 [file biomolecules-14-00347-s001.zip]

Archive with 1 entries (1 files):
- biomolecules-2879164-supplementary.pdf
